# Supplementary material for: Enhancement of Photodetector Characteristics by Zn-Porphyrin-Passivated MAPbBr3 Single Crystals
Source: Nanomaterials (Basel). 2024 Jun 21;14(13):1068. doi: 10.3390/nano14131068 (PMC11243306; doi:10.3390/nano14131068)
Supplement: Supplementary file 1 [file nanomaterials-14-01068-s001.zip]

Archive with 1 entries (1 files):
- nanomaterials-3055291-supplementary.pdf
